# Supplementary material for: Mitigation of Atherosclerotic Vascular Damage and Cognitive Improvement Through Mesenchymal Stem Cells in an Alzheimer’s Disease Mouse Model
Source: Int J Mol Sci. 2024 Dec 9;25(23):13210. doi: 10.3390/ijms252313210 (PMC11642414; doi:10.3390/ijms252313210)
Supplement: Supplementary file 1 [file ijms-25-13210-s001.zip]

Archive with 1 entries (1 files):
- ijms-3303423-supplementary.pdf
